# Supplementary material for: Effect of High-Density Polyethylene Microplastics on the Survival and Development of Eastern Oyster (Crassostrea virginica) Larvae
Source: Int J Environ Res Public Health. 2023 Jun 16;20(12):6142. doi: 10.3390/ijerph20126142 (PMC10298504; doi:10.3390/ijerph20126142)
Supplement: Supplementary file 1 [file ijerph-20-06142-s001.zip]

Archive with 1 entries (1 files):
- ijerph-2283968-supplementary.pdf
